# Supplementary material for: Research on Pachymaran to Ameliorate CsA-Induced Immunosuppressive Lung Injury by Regulating Microflora Metabolism
Source: Microorganisms. 2023 Sep 7;11(9):2249. doi: 10.3390/microorganisms11092249 (PMC10537689; doi:10.3390/microorganisms11092249)
Supplement: Supplementary file 1 [file microorganisms-11-02249-s001.zip]

Archive with 6 entries (6 files):
- microorganisms-2569693-supplementary.pdf
- Supplementary.Figure-S1.jpg
- Supplementary.Figure-S2.jpg
- Supplementary.Figure-S3.jpg
- Supplementary.Figure-S4.jpg
- Supplementary.Figure-S5.jpg
